# Supplementary material for: The efficacy and safety of high-dose isoniazid-containing therapy for multidrug-resistant tuberculosis: a systematic review and meta-analysis
Source: Front Pharmacol. 2024 Jan 8;14:1331371. doi: 10.3389/fphar.2023.1331371 (PMC10800833; doi:10.3389/fphar.2023.1331371)
Supplement: Supplementary file 1 [file DataSheet1.zip]

Archive with 10 entries (10 files):
- Details for search strategies.DOC
- Original data for STATA analysis (proportions)- high-dose INH group.DOCX
- Original data for STATA analysis (risk ratios)- high-dose INH group.DOCX
- Table S1.DOCX
- Table S2.DOCX
- Table S3.DOCX
- Table S4.DOCX
- Table S5.DOCX
- Table S6.DOCX
- Table S7.DOCX
